# Supplementary material for: Contribution of Manure-Spreading Operations to Bioaerosols and Antibiotic Resistance Genes’ Emission
Source: Microorganisms. 2023 Jul 13;11(7):1797. doi: 10.3390/microorganisms11071797 (PMC10386661; doi:10.3390/microorganisms11071797)
Supplement: Supplementary file 1 [file microorganisms-11-01797-s001.zip]

Archive with 1 entries (1 files):
- microorganisms-2476752-supplementary.pdf
